# Supplementary material for: Hormone Fluctuation and Gene Expression During Early Stages of the Hickory Grafting Process
Source: Plants (Basel). 2025 Jul 18;14(14):2229. doi: 10.3390/plants14142229 (PMC12298595; doi:10.3390/plants14142229)
Supplement: Supplementary file 1 [file plants-14-02229-s001.zip]

Archive with 6 entries (4 files):
- plants-3655817-supplementary/
- plants-3655817-supplementary/plants-3655817-supplementary/
- plants-3655817-supplementary/plants-3655817-supplementary/Supplementary Figures.pdf
- plants-3655817-supplementary/plants-3655817-supplementary/Table S1 Differentially expressed genes involved in hormone biosynthesis and signaling pathways in hickory rootstocks and scions.xlsx
- plants-3655817-supplementary/plants-3655817-supplementary/Table S2 Primers used in this study.xlsx
- plants-3655817-supplementary/plants-3655817-supplementary/Table S3 Chemical information for internal standard solution preparation.xlsx
