# Supplementary material for: Hormone Fluctuation and Gene Expression During Early Stages of the Hickory Grafting Process
Source: Plants (Basel). 2025 Jul 18;14(14):2229. doi: 10.3390/plants14142229 (PMC12298595; doi:10.3390/plants14142229)
Supplement: Supplementary file 1 [file plants-14-02229-s001.zip › plants-3655817-supplementary/plants-3655817-supplementary/Table S1 Differentially expressed genes involved in hormone biosynthesis and signaling pathways in hickory rootstocks and scions.xlsx]

## Sheet: Sheet1
GeneID	GeneName	0R	7R	14R	0S	7S	14S	Hormone
CCA1111S0025	TAR2	3.26191	0.425923	0.242912	1.25683	0.601853	1.13867	Auxin
CCA1503S0006	MES17	14.6175	23.6201	56.4202	4.07239	6.81215	9.35972	Auxin
CCA0578S0022	4CL	27.7475	41.2305	56.6927	48.927	106.714	165.928	Auxin
CCA0791S0084	4CLL9	5.85858	2.37796	4.44194	12.5392	4.95466	7.65767	Auxin
CCA0513S0356	ETA3	172.434	55.2952	74.2844	165.228	79.0812	89.2025	Auxin
CCA1250S0070	AFB2	170.492	269.697	257.163	64.7507	291.94	293.859	Auxin
CCA1413S0012	COV1	89.5533	40.8362	44.9477	88.5999	38.5658	50.6804	Auxin
CCA1524S0052	CNX7	50.1842	37.3876	44.3043	43.7605	76.736	91.2939	Auxin
CCA1060S0003	CPL2	51.4973	22.0334	24.8423	68.3173	24.1219	26.6593	Auxin
CCA0533S0235	AFB5	61.9948	92.7092	99.6925	30.3269	67.0817	50.0917	Auxin
CCA0861S0023	TET3	41.4115	19.7772	24.5057	25.0257	36.6051	124.687	Auxin
CCA0559S0059	TET2	16.0555	30.0387	36.332	6.63859	32.1963	30.4728	Auxin
CCA0909S0069	NDPK2	14.1811	32.4191	26.0835	25.6848	32.764	25.1086	Auxin
CCA0656S0095	B73	8.33781	11.3677	15.3771	18.4086	26.9823	36.514	Auxin
CCA0961S0012	DFL1	9.11446	6.74734	2.18851	10.8263	1.11452	2.62914	Auxin
CCA0649S0009	NAC1	4.65706	23.9592	56.6018	11.1063	62.3099	17.8222	Auxin
CCA0876S0075	HLS1	2.98792	0.29652	1.23536	1.18684	0.274646	0.249909	Auxin
CCA1655S0015	BRL2	3.01524	12.3346	9.74656	1.36555	9.2839	4.64397	Auxin
CCA0616S0048	PID	2.07939	0.964994	2.48924	8.89063	1.93688	2.28157	Auxin
CCA1071S0011	TAA1	0.390477	7.13814	3.92279	0.248421	1.48719	0.774597	Auxin
CCA0665S0016	IPT2	45.0318	17.3354	24.4392	36.2904	11.3411	18.0893	CKs
CCA1343S0032	BUM1	45.611	82.3484	52.1652	6.83107	17.3603	12.4236	CKs
CCA0535S0109	IPT3	15.5177	53.9743	76.0662	0.811897	92.5445	45.66	CKs
CCA1661S0010	IPT1	2.40916	17.5734	12.5642	4.57283	10.9939	8.90351	CKs
CCA0749S0001	LOG4	1.16092	1.64219	1.88446	8.12578	0.831981	0.529968	CKs
CCA1054S0038	LOG1	0.19016	3.24705	3.47434	17.894	7.65849	3.81359	CKs
CCA0108S0015	LOG5	0.184867	3.26361	1.98755	0.812914	4.97225	0.738502	CKs
CCA1097S0082	APT1	39.7228	126.608	89.9152	173.511	198.023	128.435	CKs
CCA1638S0021	WIND1	2837.32	783.857	1369.75	816.964	667.11	728.077	CKs
CCA0507S0292	ARR4	82.0332	5.49088	1.38129	146.072	11.1326	8.42301	CKs
CCA0890S0058	ZFP5	52.3105	74.4824	45.8187	17.0222	62.0019	75.9327	CKs
CCA0555S0099	SPY	50.52	54.8449	46.2283	133.188	50.4222	57.3794	CKs
CCA0535S0081	RR3	39.6568	163.012	78.4408	69.3226	111.71	51.1883	CKs
CCA0549S0075	ARR15	25.5116	90.3118	87.1761	74.5028	88.285	44.7509	CKs
CCA0743S0034	ARR11	22.9188	14.1127	15.5522	53.889	16.3274	24.027	CKs
CCA0848S0106	CKH1	17.6077	7.12215	7.29961	17.5797	11.9766	13.1233	CKs
CCA0597S0184	ABCG14	0.263134	0.826068	3.40955	0.0871022	0.236571	0.129558	CKs
CCA0500S0163	KFB50	33.6339	72.4938	57.1736	21.9273	75.3894	53.7211	CKs
CCA0799S0002	EFE	193.181	37.3308	27.6548	40.5522	10.9981	6.00682	ETH
CCA1057S0077	ACS1	3.59969	55.8793	10.1518	3.40491	5.0516	22.6115	ETH
CCA0870S0051	ACO1	2.22016	3.99952	9.15053	6.89076	0.908912	6.10256	ETH
CCA1430S0011	ACO5	0.2514	0.108372	0.817754	0.871363	4.80239	5.62286	ETH
CCA0949S0008	ACS9	0.711793	0.211843	0.871566	2.00769	0.0877165	0.225096	ETH
CCA1046S0012	RCD1	312.547	180.753	244.286	446.244	176.087	256.285	ETH
CCA0678S0070	TEM1	110.824	20.2735	5.65681	80.1194	36.0496	5.33572	ETH
CCA0605S0074	MKK9	78.3862	114.506	116.462	40.5057	91.4138	64.6707	ETH
CCA0806S0065	SRT1	29.4566	11.2996	8.08037	39.3778	20.7647	24.1978	ETH
CCA1644S0015	ERF106	13.0667	10.2096	5.06644	46.6091	9.08422	6.07593	ETH
CCA0698S0204	ESE3	10.8229	26.146	41.6489	9.43822	7.51724	14.8174	ETH
CCA0539S0048	RAN1	3.568	1.90003	1.49777	5.10107	2.02039	1.4209	ETH
CCA0510S0115	ESE1	0.306213	35.0243	6.2194	3.34292	54.0243	16.8343	ETH
CCA1644S0015	ESE2	0.688606	6.3763	10.7947	0.0970721	9.89222	7.91781	ETH
CCA1324S0013	CESA4	0.198387	0.383555	1.59421	1.789	0.663699	1.80657	ETH
CCA1126S0051	AOC4	1419.22	86.7003	100.336	275.882	151.568	70.4916	JA
CCA0522S0238	AIM1	1020	125.055	120.238	306.924	125.397	117.494	JA
CCA1528S0039	AOS	931.607	40.365	61.9133	386.628	163.438	167.917	JA
CCA0500S0294	LOX3	532.584	48.3294	32.7592	124.227	93.5346	65.5975	JA
CCA1179S0015	OPR2	497.583	38.3899	39.7458	29.3781	24.0097	19.3112	JA
CCA1382S0021	OPR3	189.375	55.8617	45.6516	90.108	135.989	124.76	JA
CCA0597S0105	AXC1	118.041	98.6145	104.781	90.0491	206.132	186.765	JA
CCA1095S0094	OPCL1	23.3942	49.8296	55.2617	2.17264	11.6245	14.2996	JA
CCA0892S0001	LOX2	6.15405	1.01868	1.89942	5.09094	13.6738	28.5926	JA
CCA0576S0098	NAC3	963.425	213.615	586.899	187.747	252.85	778.552	JA
CCA1094S0143	GRX480	167.786	21.506	8.45711	187.444	26.056	19.4829	JA
CCA1394S0007	GRX481	212.121	79.8134	49.6429	203.762	35.3656	51.445	JA
CCA0883S0013	RNS1	83.515	2.2567	3.7499	261.204	98.895	33.7146	JA
CCA0565S0094	LBA1	87.5755	36.9447	39.2178	131.949	39.8934	52.8775	JA
CCA0897S0075	DGD1	82.1519	34.6876	57.0599	104.539	78.192	122.515	JA
CCA1400S0020	TT8	26.8676	31.1757	34.5942	31.7196	82.9055	73.6536	JA
CCA1120S0057	WRKY51	20.9456	4.56738	3.08612	210.225	24.2124	15.5905	JA
CCA1353S0025	PP2-A5	13.1721	70.1161	86.5941	4.68632	47.1761	57.6423	JA
CCA0724S0020	GL3	11.8128	36.6714	48.0093	10.3263	25.1712	17.51	JA
CCA0597S0058	NCAD3	16.1599	0.219862	0.607729	2.71748	0.434671	4.26142	ABA
CCA0670S0123	UGT84B1	0.960313	2.63454	5.76272	0.917498	1.50369	1.27035	ABA
CCA1599S0012	HB6	786.488	448.382	376.86	133.639	695.763	416.452	ABA
CCA0522S0279	PP1R3	161.933	77.8608	71.7524	105.726	79.6013	91.7267	ABA
CCA1568S0010	MPK3	118.497	37.04	25.5981	251.226	98.3483	49.2246	ABA
CCA1123S0073	HAP5C	130.464	298.562	314.075	130.681	203.142	222.782	ABA
CCA0582S0047	AP2C1	58.7579	9.68159	12.366	66.943	15.9087	12.2201	ABA
CCA0546S0296	PP2CA	89.9548	20.1881	64.4409	39.0788	25.459	109.212	ABA
CCA1565S0022	CPL1	45.1242	24.0444	22.5981	67.3492	24.9709	24.687	ABA
CCA0989S0048	ARF10	46.6854	7.91394	3.59783	60.6164	18.7398	10.8747	ABA
CCA0516S0126	ROP10	16.4986	37.383	17.6363	51.9852	24.2908	13.9954	ABA
CCA1530S0008	SUPO1	19.5793	48.1226	52.0552	35.9615	41.2558	29.8051	ABA
CCA1002S0027	FLA4	6.8478	11.2434	15.8637	7.26499	24.4064	22.2892	ABA
CCA0516S0003	CDPK1	3.07252	7.31908	9.5087	2.68316	12.3414	21.4497	ABA
CCA1051S0069	CDPK6	2.79345	3.96807	3.86682	6.8033	23.6693	24.0069	ABA
CCA1721S0011	RBOHF	1.36963	6.65917	5.43386	0.0889021	1.973	1.02752	ABA
CCA0533S0169	D14	23.0738	215.842	320.353	27.1176	123.738	205.182	SL
CCA0514S0173	SMAX1	78.9716	19.6721	16.3622	33.5871	16.0172	11.2585	SL
