# Supplementary material for: Hormone Fluctuation and Gene Expression During Early Stages of the Hickory Grafting Process
Source: Plants (Basel). 2025 Jul 18;14(14):2229. doi: 10.3390/plants14142229 (PMC12298595; doi:10.3390/plants14142229)
Supplement: Supplementary file 1 [file plants-14-02229-s001.zip › plants-3655817-supplementary/plants-3655817-supplementary/Table S2 Primers used in this study.xlsx]

## Sheet: Sheet1
PrimerName	Sequence(5'-3')
TAR2-qRT-F	CCATGCAGGGATGCGAATTG
TAR2-qRT-R	CCCGGAGCTGTGAATCCTTT
MES17-qRT-F	TAGTGGGACATAGTGCCGGA
MES17-qRT-R	CAGGTAGCCCGATTTGAGCA
ETA3-qRT-F	GCCTTCATCGACGACCACTT
ETA3-qRT-R	TGTTTGCATCAGCAACAGCC
AFB2-qRT-F	AGCTGCACATCACTCACCTC
AFB2-qRT-R	CTCAAGAGGCACAGAACGGT
COV1-qRT-F	CCTTGCACTTGGAGAGTGGT
COV1-qRT-R	CACCGATACGTGGATGCCTT
AFB5-qRT-F	TCGCTAGCAAGTGCAGACAA
AFB5-qRT-R	GCTCCACTCTCCGGAAAACA
NDPK2-qRT-F	ATTGGAGCCACAAACCCCTC
NDPK2-qRT-R	TTCGGGAAACCACAGAGCAA
IPT3-qRT-F	CTTGTTGCTGGACCAAGTGC
IPT3-qRT-R	AATGGCAGGTCCTACGTTCC
LOG4-qRT-F	ATGATGGTGGTCGGCATGTT
LOG4-qRT-R	CATCTCCGCCTTCCTTTGGT
LOG1-qRT-F	GCATCGGTTTGATGGGTTCG
LOG1-qRT-R	TTCACTTCACCCACTGGCTC
LOG5-qRT-F	ATCCATGACAAGCCTGTGGG
LOG5-qRT-R	GACACAATGATGTGGCGCTG
ARR4-qRT-F	CGTTCTGGCCGTCGATGATA
ARR4-qRT-R	GCTCTCCTTCCGCTATCCAC
RR3-qRT-F	TGGCCGTTGATGACAGCAT
RR3-qRT-R	GTGTTTCTGCGTTGCTCTGG
ABCG14-qRT-F	AGTTGGAGATTTCCCCGCTG
ABCG14-qRT-R	GGCGGATGGATGATTTTGCC
ACS1-qRT-F	TGGCATCGCCCAACATCTAA
ACS1-qRT-R	CGCACATGAGCTCAGAAAGC
ACO1-qRT-F	TGGTCGCTACAAGAGCGTTT
ACO1-qRT-R	CACTAACTGAGGTGCAGGGG
ACO5-qRT-F	ATGGCAGAAATCGGAGGCAA
ACO5-qRT-R	GCCTTCAGCCAAGCAAAACA
MKK9-qRT-F	GTCTACAAGGTCCGCCACAA
MKK9-qRT-R	GCGTCGGAGGATTTCCATCT
ESE3-qRT-F	ACCCGAGTTCGTGCTTACAG
ESE3-qRT-R	AGTCCCAAGCCAAAGTCGAG
ESE1-qRT-F	AGGTCAAATACCGCGGAGTG
ESE1-qRT-R	AAGCTCTAGCAGCCTCCTCT
AOC4-qRT-F	GAGACCTGCAAAAACGAGCG
AOC4-qRT-R	TGCACCGAAATGTGACCGTA
AOS-qRT-F	ATCGCTTCGGATCGAACCTC
AOS-qRT-R	GAATGGCTGGAACCCGAAGA
NAC3-qRT-F	TGGAAGACGTGTTGGAGTCG
NAC3-qRT-R	AGTCGAAATTCCCGGAACCC
WRKY51-qRT-F	GATGGGTGTGGGTCATCGAG
WRKY51-qRT-R	GGGCTGCTCTTGACAGACTT
D14-qRT-F	GACGTATCGGTTCCGACCTC
D14-qRT-R	AGTTTCGTAGCCAGAAGCCC
SMAX1-qRT-F	AAACGGGCAATGGAGAGAGG
SMAX1-qRT-R	AGCGTAATGCCACTGGACAA
ACTIN-qRT-F	AGAGCATCCAGTGCTTCTTACC
ACTIN-qRT-R	TACAGAGAGAGAACGGCCTG
