# Supplementary material for: Hormone Fluctuation and Gene Expression During Early Stages of the Hickory Grafting Process
Source: Plants (Basel). 2025 Jul 18;14(14):2229. doi: 10.3390/plants14142229 (PMC12298595; doi:10.3390/plants14142229)
Supplement: Supplementary file 1 [file plants-14-02229-s001.zip › plants-3655817-supplementary/plants-3655817-supplementary/Table S3 Chemical information for internal standard solution preparation.xlsx]

## Sheet: Sheet1
Table S3 Chemical information for internal standard solution preparation
Ion ID	Name	Specifications	Supplier	Catalog Number
IS_ABA	d6-ABA	1 mg/vial	Katchem	034 2721
IS_BAP	d7-BAP	1 mg/vial	Katchem	030 0221
IS_cZ	15N4-cZ	1 mg/vial	Katchem	0300321
IS_DHZOG	d7-DHZOG	2 mg/vial	Katchem	030 0642
IS_DZ	d3-DZ	1 mg/vial	Katchem	030 0601
IS_GA15	d2-GA15	50 μg/vial	IsoReag	IR-35471
IS_GA4	d2-GA4	50 μg/vial	Katchem	0322531
IS_GA53	d2-GA53	250 μg/vial	Katchem	0322343
IS_IAA	d2-IAA	100mg/vial	IsoReag	R-30387-100mg
IS_IAA-Val	d5-IAA-Val	50 μg/vial	Katchem	0311641
IS_IBA	d2-IBA	100 mg/vial	CDN	/
IS_ICA	Indole-3-carboxylic Acid-d5	25 mg/vial	IsoReag	IR-73457-25mg
IS_IP	d6-IP	1 mg/vial	Katchem	030 0161
IS_iP9G	d6-iP9G	1 mg/vial	Katchem	030 0231
IS_IPR	d6-IPR	1 mg/vial	Katchem	030 0171
IS_JA	d5-JA	10 mg/vial	SCRSTANDARD	D-6936
IS_MEIAA	d5-MEIAA	10 mg/vial	CDN	D-6165-10mg
IS_MEJA	d5-MEJA	10 mg/vial	IsoReag	IR-22054
IS_SA	d4-SA	0.1 g/vial	IsoReag	IR-30219-0.1g
IS_tZ	d5-tZ	1 mg/vial	IsoReag	IR-35064
Internal standard solutions were prepared sequentially: a 1000 ppm stock solution for each standard was prepared by dissolving 0.001 g of substance in 1 mL methanol; an intermediate mixture (10 ppm) was formulated by combining 10 μL aliquots of each stock solution and diluting with methanol; this was further diluted to 100 ppb with methanol to obtain the final working solution.
